# Supplementary material for: Cori Ester as the Ligand for Monovalent Cations
Source: Molecules. 2024 May 4;29(9):2133. doi: 10.3390/molecules29092133 (PMC11085912; doi:10.3390/molecules29092133)
Supplement: Supplementary file 1 [file molecules-29-02133-s001.zip]

Archive with 1 entries (1 files):
- molecules-2975628-supplementary.pdf
